# Supplementary material for: The Probiotication of a Lychee Beverage with Saccharomyces boulardii: An Alternative to Dairy-Based Probiotic Products
Source: Foods. 2025 Jan 7;14(2):156. doi: 10.3390/foods14020156 (PMC11764993; doi:10.3390/foods14020156)
Supplement: Supplementary file 1 [file foods-14-00156-s001.zip]

Archive with 1 entries (1 files):
- foods-3313428-supplementary.pdf
